# Supplementary material for: Replacement of water yam (Dioscorea alata L.) indigenous root endophytes and rhizosphere bacterial communities via inoculation with a synthetic bacterial community of dominant nitrogen-fixing bacteria
Source: Front Microbiol. 2023 Feb 6;14:1060239. doi: 10.3389/fmicb.2023.1060239 (PMC9939703; doi:10.3389/fmicb.2023.1060239)
Supplement: Supplementary file 4 [file Table_1.xlsx]

## Sheet: S8 Water yam microbiota
	Supplementary Table 1 The 30 most abundant (percent of total good-quality sequences) dominant bacteria in the bulk soil, rhizosphere, root, stem, and leaf of water yam
	(Dioscorea alata L.) identified previously by Kihara et al. (2022).
	Rank	Phylum	Class	Order	Familly	Genus	Bulk soil	Rhizosphere	Root	Stem	Leaf
	1					Unclassified	39.56	44.76	25.3	31.47	29.7
	2	Proteobacteria	Alphaproteobacteria	Rhizobiales	Rhizobiaceae	AllorhizobiumNeorhizobium PararhizobiumRhizobium	6.76	8.88	21.16	6.3	16.89
	3	Proteobacteria	Betaproteobacteria	Burkholderiales	Burkholderiaceae	BurkholderiaCaballeroniaP araburkholderia	0.04	6.76	20.98	12.04	0.04
	4	Proteobacteria	Gammaproteobacteria	Xanthomonadales	Xanthomonadaceae	Stenotrophomonas	0	0.09	0.98	3.03	12.53
	5	Proteobacteria	Gammaproteobacteria	Pseudomonadales	Pseudomonadaceae	Pseudomonas	2.02	0.02	0.26	9.12	4.71
	6					uncultured_bacterium	15.68	1.42	0.03	0.01	0.3
	7					uncultured	6.5	2.62	0.29	0.07	0
	8	Actinobacteria	Actinobacteria	Glycomycetales	Glycomycetaceae	Glycomyces	0	0.1	0.9	0	0.59
	9	Proteobacteria	Betaproteobacteria	Burkholderiales	Burkholderiaceae	Ralstonia	0.08	1.59	2.1	0.18	0.06
	10	Actinobacteria	Actinobacteria	Streptomycetales	Streptomycetaceae	Streptomyces	0	2.22	2.86	0	0.46
	11	Firmcutes	Bacilli	Bacillales	Bacillaceae	Anaerobacillus	3.61	0	0	0.12	3.24
	12	Bacteroidetes	Sphingobacteriia	Sphingobacteriales	Sphingobacteriaceae	Olivibacter	0	0.13	0.06	1.19	0.44
	13	Proteobacteria	Betaproteobacteria	Burkholderiales	Comamonadaceae	Delftia	2.1	0	0.01	0.17	3.03
	14	Proteobacteria	Alphaproteobacteria	Rhizobiales	Bradyrhizobiaceae	Bradyrhizobium	0.14	1.25	1.17	0.04	0.1
	15	Proteobacteria	Gammaproteobacteria	Xanthomonadales	Rhodanobacteraceae	Dyella	0	1.66	2.43	0.01	0
	16	Proteobacteria	Betaproteobacteria	Burkholderiales	Burkholderiaceae	Cupriavidus	0.01	1.61	1	0	0
	17	Proteobacteria	Alphaproteobacteria	Rhizobiales	Xanthobacteraceae	Labrys	0	0.22	1.21	0.3	0.21
	18	Proteobacteria	Gammaproteobacteria	Enterobacterales	Enterobacteriaceae	Enterobacter	0	0	0	3.96	0
	19	Firmcutes	Bacilli	Bacillales	Staphylococcaceae	Staphylococcus	2.72	0.03	0	0.08	0.71
	20	Proteobacteria	Betaproteobacteria	Burkholderiales	Alcaligenaceae	Achromobacter	0	0.02	0.28	0.04	0.45
	21	Firmcutes	Bacilli	Bacillales	Paenibacillaceae	Paenibacillus	0.02	0.12	2.16	0.03	0.12
	22	Firmcutes	Bacilli	Bacillales	Bacillaceae	Bacillus	2.02	0.07	0.04	0.2	0
	23	Actinobacteria	Rubrobacteria	Gaiellales	Gaiellaceae	Gaiella	1.61	0.1	0	0	0
	24	Proteobacteria	Alphaproteobacteria	Sphingomonadales	Sphingomonadaceae	Sphingobium	0	1.35	0.58	0	0
	25	Bacteroidetes	Flavobacteriia	Flavobacteriales	Weeksellaceae	Chryseobacterium	0	0.17	0.01	0.62	0
	26	Proteobacteria	Alphaproteobacteria	Rhodospirillales	Rhodospirillaceae	Inquilinus	0.01	0.48	0.88	0.03	0
	27	Proteobacteria	Alphaproteobacteria	Rhizobiales	Xanthobacteraceae	Pseudolabrys	0.22	0.35	0.23	0.08	0.03
	28	Actinobacteria	Actinobacteria	Propionibacteriales	Nocardioidaceae	Kribbella	0	0.64	0.01	0	0
	29	Bacteroidetes	Chitinophagia	Chitinophagales	Chitinophagaceae	Niastella	0.01	1.42	0	0	0
	30	Firmcutes	Bacilli	Lactobacillales	Streptococcaceae	Lactococcus	0.32	0	0	1.72	0.08
	Predominant phyla (> 10% of high-quality sequences) and sub-dominant phyla (> 1% of high-quality sequences) are in green and gray, respectively.
