# Supplementary material for: Replacement of water yam (Dioscorea alata L.) indigenous root endophytes and rhizosphere bacterial communities via inoculation with a synthetic bacterial community of dominant nitrogen-fixing bacteria
Source: Front Microbiol. 2023 Feb 6;14:1060239. doi: 10.3389/fmicb.2023.1060239 (PMC9939703; doi:10.3389/fmicb.2023.1060239)
Supplement: Supplementary file 5 [file Table_2.xlsx]

## Sheet: S1 descriptive data 
	Supplementary Table 2 Characteristics of the effective tags from root, rhizosphere, soil, and bulk soil samples as affected by inoculation with the synthetic bacterial community.
	Sample	Type	Treatment	WAP	Total raw reads	Number of tags	Total ASVs
	R-Cont-8wk-1	Root	Control	8 WAP	206426	51794	10
	R-Cont-8wk-2	Root	Control	8 WAP	634717	166738	3107
	R-Cont-8wk-3	Root	Control	8 WAP	255399	74692	1174
	R-Cont-16wk-1	Root	Control	16 WAP	870620	226637	15394
	R-Cont-16wk-2	Root	Control	16 WAP	484099	135431	2599
	R-Cont-16wk-3	Root	Control	16 WAP	667781	165998	5484
	R-Inoc-16wk-1	Root	Inoculation	16 WAP	599738	173745	3929
	R-Inoc-16wk-2	Root	Inoculation	16 WAP	606568	163719	4244
	R-Inoc-16wk-3	Root	Inoculation	16 WAP	546169	156348	3441
	R-Cont-20wk-1	Root	Control	20 WAP	821060	229134	8186
	R-Cont-20wk-2	Root	Control	20 WAP	650628	163147	17497
	R-Cont-20wk-3	Root	Control	20 WAP	828387	272540	16609
	R-Inoc-20wk-1	Root	Inoculation	20 WAP	717138	192416	10174
	R-Inoc-20wk-2	Root	Inoculation	20 WAP	772969	221484	10891
	R-Inoc-20wk-3	Root	Inoculation	20 WAP	833020	235061	8238
	Rh-Cont-8wk-1	Rhizosphere	Control	8 WAP	504147	228305	5624
	Rh-Cont-8wk-2	Rhizosphere	Control	8 WAP	902342	487306	60363
	Rh-Cont-8wk-3	Rhizosphere	Control	8 WAP	443802	208986	4379
	Rh-Cont-16wk-1	Rhizosphere	Control	16 WAP	209764	136056	3747
	Rh-Cont-16wk-2	Rhizosphere	Control	16 WAP	330060	191121	6824
	Rh-Cont-16wk-3	Rhizosphere	Control	16 WAP	163326	108217	2535
	Rh-Inoc-16wk-1	Rhizosphere	Inoculation	16 WAP	397479	216376	4754
	Rh-Inoc-16wk-2	Rhizosphere	Inoculation	16 WAP	360777	213376	5425
	Rh-Inoc-16wk-3	Rhizosphere	Inoculation	16 WAP	386044	230564	20902
	Rh-Cont-20wk-1	Rhizosphere	Control	20 WAP	376272	209358	4646
	Rh-Cont-20wk-2	Rhizosphere	Control	20 WAP	206193	129916	5446
	Rh-Cont-20wk-3	Rhizosphere	Control	20 WAP	468908	265219	15024
	Rh-Inoc-20wk-1	Rhizosphere	Inoculation	20 WAP	461398	232521	7004
	Rh-Inoc-20wk-2	Rhizosphere	Inoculation	20 WAP	421639	230959	18708
	Rh-Inoc-20wk-3	Rhizosphere	Inoculation	20 WAP	395116	227439	9102
	BK-Cont-8wk-1	Bulk-soil	Control	8 WAP	275437	163678	2079
	BK-Cont-8wk-2	Bulk-soil	Control	8 WAP	279260	160166	2433
	BK-Cont-8wk-3	Bulk-soil	Control	8 WAP	323562	188036	4278
	BK-Cont-16wk-1	Bulk-soil	Control	16 WAP	221160	132756	2446
	BK-Cont-16wk-2	Bulk-soil	Control	16 WAP	338278	199295	2156
	BK-Cont-16wk-3	Bulk-soil	Control	16 WAP	381180	215172	3227
	BK-Inoc-16wk-1	Bulk-soil	Inoculation	16 WAP	401115	213586	1928
	BK-Inoc-16wk-2	Bulk-soil	Inoculation	16 WAP	229359	151325	1523
	BK-Inoc-16wk-3	Bulk-soil	Inoculation	16 WAP	169693	117817	2203
	BK-Cont-20wk-1	Bulk-soil	Control	20 WAP	323696	205652	2772
	BK-Cont-20wk-2	Bulk-soil	Control	20 WAP	158503	108782	2402
	BK-Cont-20wk-3	Bulk-soil	Control	20 WAP	316019	163217	1887
	BK-Inoc-20wk-1	Bulk-soil	Inoculation	20 WAP	374532	205664	3004
	BK-Inoc-20wk-2	Bulk-soil	Inoculation	20 WAP	409725	243225	4126
	BK-Inoc-20wk-3	Bulk-soil	Inoculation	20 WAP	229107	136095	1206
				Total	19952612	8549069	323130
				Maximum	902342	487306	60363
				Minimum	158503	51794	10
	WAP, weeks after planting. ASV, amplicon sequence variants.
