# Supplementary material for: Replacement of water yam (Dioscorea alata L.) indigenous root endophytes and rhizosphere bacterial communities via inoculation with a synthetic bacterial community of dominant nitrogen-fixing bacteria
Source: Front Microbiol. 2023 Feb 6;14:1060239. doi: 10.3389/fmicb.2023.1060239 (PMC9939703; doi:10.3389/fmicb.2023.1060239)
Supplement: Supplementary file 6 [file Table_3.xlsx]

## Sheet: S2 Core bacteria inR^Rh
	Supplementary Table 3 Relative abundance (%) of the 27 taxa comprising the core bacteria of the water yam (Dioscorea alata L.) bacterial microbiota 8 weeks after planting (WAP) (pre-inoculation), 16 WAP, and 20 WAP.
	Taxonomy	8 WAP		Control-16 WAP		Inoculation-16 WAP		Control-20 WAP		Inoculation-20 WAP
		R	Rh	R	Rh	R	Rh	R	Rh	R	Rh
	Actinobacteria (13: 48.1%)
	Amycolatopsis	0.130281	0.817982	7.7494	0.223584	5.58607	0.158676	11.1923	0.284546	17.8894	0.253885
	Arthrobacter	2.33165	2.2824	0.562958	1.16158	0.287056	0.626571	0.116214	0.842539	0.0716165	0.646868
	Corynebacterium 1	2.72836	0.877246	0.264669	2.37533	0.126098	2.21532	0.174507	0.332364	0.0480112	0.594901
	Cutibacterium	6.03181	10.0325	0.439793	1.12042	1.45433	1.17532	9.17498	6.63326	0.231259	2.10293
	Dermacoccus	1.80984	2.3715	0.153822	0.303336	0.247974	0.204972	0.236585	0.454923	0.0112662	0.121102
	Lawsonella	2.55173	2.12304	0.0146221	0.282894	0.601625	0.472795	1.88902	2.43761	0.0903128	0.954569
	Lechevalieria	1.27296	0.167613	3.21968	0.0724407	1.40692	0.0120486	0.629967	0.131113	2.57161	0.321506
	Leifsonia	0.502513	0.0463697	0.0437695	0.0122783	0.299641	0.268554	0.0762634	0.29442	0.0351939	0.403051
	Micrococcaceae	0.335683	0.0542029	0.0317806	0.346325	0.0376587	0.129364	0.0206324	0.122879	0.0276875	0.149355
	Mycobacterium	0.130281	0.109105	0.142704	0.288769	0.00933393	0.163393	0.0870604	0.139132	0.0096544	0.299821
	Nocardia	5.03626	0.233531	10.1321	1.81858	8.60674	0.674612	3.17531	0.948048	1.68494	0.282164
	Nocardioides	0.564793	0.975868	0.154774	0.562853	0.152271	0.210678	0.0846983	0.34017	0.0422408	0.706245
	Streptomyces	18.2025	2.01046	49.3411	1.21998	61.6126	0.750896	21.7217	1.21198	40.9051	2.15251
	Bacteroidetes (1: 3.7%)
	Chryseobacterium	0.772721	0.514615	0.106085	0.357351	0.111916	0.417287	6.16509	0.230761	0.352995	0.231868
	Firmicutes (2: 7.4%)
	Bacillus	0.859052	0.508566	0.425525	1.08264	0.62394	2.87178	0.451056	3.49391	0.820731	3.06862
	Staphylococcus	3.09749	16.0548	0.72263	1.45213	0.876109	1.57701	1.54737	2.44706	0.193967	2.18935
	Proteobacteria (11: 40.7%)
	Allorhizobium-Neorhizobium-Pararhizobium-Rhizobium	8.24607	3.42455	2.25298	1.58046	2.04007	2.77897	15.3731	3.66838	3.15443	3.46481
	Bosea	0.0930579	0.143515	0.494164	0.307124	0.0708336	0.129922	0.0900166	0.59208	0.240915	0.982799
	Bradyrhizobium	0.0671366	0.900366	0.2038	0.301322	0.0892837	0.234951	0.0841793	1.13526	0.19391	1.28548
	Burkholderiaceae	0.881576	3.08412	0.369769	0.168538	0.365386	0.441155	4.41646	0.445326	3.90689	0.837345
	Burkholderia-Caballeronia-Paraburkholderia	6.18298	1.33848	2.44037	0.382564	3.64336	0.257621	9.20335	0.525623	5.73119	0.771294
	Enterobacteriaceae	0.772071	0.645685	0.0181933	0.0725392	1.07266	0.588308	0.0782242	0.234859	3.17934	0.406083
	Lysobacter	1.2756	0.381151	0.36315	1.1056	0.301489	8.63982	0.188901	3.63909	0.119743	3.09286
	Pseudomonas	2.24998	2.78719	0.175428	0.568248	0.34318	0.548259	0.433069	0.751696	0.110454	0.453288
	Ramlibacter	0.775284	1.52186	0.0359207	1.50058	0.216449	0.987862	0.172991	1.16086	0.0120704	0.684619
	Sphingomonas	2.27139	6.38486	0.716524	57.8916	0.336576	17.777	0.498715	39.0872	0.465905	29.1053
	Xanthomonadaceae	1.04671	0.620875	0.413803	3.04501	0.436397	28.6979	0.180222	15.205	0.159928	17.8791
	R, root; Rh, rhizosphere.
	Predominant (>10% of high-quality sequences) and sub-dominant phyla (>1% of high-quality sequences) are shown in green and gray, respectively.
