# Supplementary material for: Replacement of water yam (Dioscorea alata L.) indigenous root endophytes and rhizosphere bacterial communities via inoculation with a synthetic bacterial community of dominant nitrogen-fixing bacteria
Source: Front Microbiol. 2023 Feb 6;14:1060239. doi: 10.3389/fmicb.2023.1060239 (PMC9939703; doi:10.3389/fmicb.2023.1060239)
Supplement: Supplementary file 7 [file Table_4.xlsx]

## Sheet: S3 phyla
		Supplementary Table 4 Relative abundance (percent of total good-quality sequences) of all phyla in the root, rhizosphere, and bulk soil samples as affected by inoculation with the synthetic bacterial community.
		Phylum	Root (%)					Phylum	Rhizosphere (%)					Phylum	Bulk soil (%)
			Cont -8 WAP	Cont -16 WAP	Inoc-16 WAP	Cont -20 WAP	Inoc-20 WAP		Cont -8 WAP	Cont -16 WAP	Inoc-16 WAP	Cont -20 WAP	Inoc-20 WAP		Cont -8 WAP	Cont -16 WAP	Inoc-16 WAP	Cont -20 WAP	Inoc-20 WAP
		Actinobacteria	44.5432	86.7736	82.9402	52.3304	67.7945	Proteobacteria	40.6091	75.6695	72.368	73.691	76.1043	Proteobacteria	47.0281	37.0697	51.93*	73.9032	47.9062
		Proteobacteria	27.7854	10.3123	12.6503	36.4782	26.4107	Actinobacteria	30.3895	13.8108	11.0611	16.7735	13.3562	Actinobacteria	21.859	42.12*	23.8614	14.0446	13.1935
		Firmicutes	6.68876	1.42953	1.69329	2.68356	1.42728	Firmicutes	20.1313	6.34215	10.9055	6.78616	5.88877	Firmicutes	22.5301	16.2199	17.0984	9.69439	37.4185
		Bacteroidetes	1.36863	0.198641	0.161959	6.73792	0.824028	Bacteroidetes	1.78485	1.7939	3.00518	0.683754	0.803425	Gemmatimonadetes	0.269101	0.440124	2.41955	0.107011	0.121449
		Patescibacteria	1.10413	0.036519	0.41043	0.154006	1.20353	Acidobacteria	1.57608	0.107014	0.14584	0.223018	0.512384	Acidobacteria	1.03072	0.284976	2.37408	1.08*	0.0864871
		Chloroflexi	0.417445	0.0029725	0	0.382874	1.41008	Chloroflexi	1.29234	0.448161	0.00217746	0.276283	0.569598	Bacteroidetes	1.29758	2.64748	1.7709	0.287182	0.574393
		Dependentiae	0.297785	0	0.0186679	0.036142	0	Planctomycetes	0.915825	0.00333268	0.174404	0.00283791	0.844608	Fusobacteria	0	0	0.320236	0	0.174596
		Deinococcus-Thermus	0.24195	0	0	0.00067616	0	Patescibacteria	0.675588	0.821749	1.06147	0.922662	0.625293	Dependentiae	1.28434	0.198184	0.191673	0	0
		Acidobacteria	0.234978	0.0121732	0.00471726	0.294121	0.0177183	Dependentiae	0.641742	0	0	0	0	Deinococcus-Thermus	0.877757	0	0.0142404	0	0.187453
		Entotheonellaeota	0.095057	0	0	0	0	Verrucomicrobia	0.332841	0.0385966	0.21935	0.0320607	0.0614995	Chloroflexi	0.0895978	0.0168735	0.0123085	0.0417177	0.212358
		Gemmatimonadetes	0	0.00137192	0	0.14528	0.00757643	Entotheonellaeota	0.312419	0	0	0	0.139182	Nitrospirae	1.63581	0	0	0	0
		Verrucomicrobia	0	0.00548768	0	0.0863432	0.0758931	Rokubacteria	0.202194	0.0781765	0	0	0.12307	FBP	0.732408	0	0	0	0
		Planctomycetes	0	0.0142307	0.0107596	0.0770876	0.0341489	Gemmatimonadetes	0.195633	0.443328	0.358281	0.466151	0.642195	GAL15	0.674778	0	0	0.0403321	0.0273602
		Nitrospirae	0	0	0.026135	0.0462838	0.00885917	Nitrospirae	0.191354	0.295551	0.0325168	0	0.036215	Planctomycetes	0.387743	0.129456	0	0.651962	0.0930248
		Spirochaetes	0	0	0	0.0199277	0	FBP	0.162608	0	0.0217746	0	0.0409721	Entotheonellaeota	0.103508	0	0	0	0
		Rokubacteria	0	0	0	0.0102853	0	Cyanobacteria	0.146003	0	0.00419616	0	0.0158057	Chlamydiae	0	0.296793	0	0.147519	0
		Cyanobacteria	0	0	0	0.00771397	0	Spirochaetes	0.0785418	0	0	0	0	Cyanobacteria	0	0.0233621	0	0	0
		Zixibacteria	0	0	0	0.00771397	0	Deinococcus-Thermus	0.066792	0	0.0155743	0	0	Patescibacteria	0	0.00272417	0	0	0
		Latescibacteria	0	0	0	0.00707114	0	Armatimonadetes	0.056441	0	0.00725821	0	0.0142753	Verrucomicrobia	0	0.545376	0	0	0
		Chlamydiae	0	0.00114327	0	0.00593457	0.0296677	Fusobacteria	0.000800443	0	0.555108	0	0	WPS-2	0	0	0	0	0.00290703
		Armatimonadetes	0	0.000914614	0	0.00385698	0.0118295	Fibrobacteres	0	0	0.0506623	0	0.0288493	Zixibacteria	0	0	0	0	0
		FBP	0	0.00754556	0	0.00373037	0.0083337	WPS-2	0	0	0.00827436	0	0.0323379	Unassigned Bacteria	0.19942	0.00243089	0	0	0.00175142
		GAL15	0	0	0	0	0.00139882	GAL15	0	0	0	0	0.0293302	Unassigned (other)	0	0	0.0082631	0	0
		Unassigned Bacteria	12.3445	0.886871	1.58655	0.349561	0.599825	Thermotogae	0	0.0551402	0	0	0	Armatimonadetes	0	0	0	0	0
		Unassigned (other)	4.87811	0.316751	0.496956	0.131284	0.134619	Unassigned Bacteria	0.237974	0.0882243	0	0.141586	0.130447	Fibrobacteres	0	0	0	0	0
		Fibrobacteres	0	0	0	0	0	Unassigned (other)	0.000139879	0.00438511	0.00329961	0.00101994	0.00117025	Latescibacteria	0	0	0	0	0
		Fusobacteria	0	0	0	0	0	Chlamydiae	0	0	0	0	0	Rokubacteria	0	0	0	0	0
		Thermotogae	0	0	0	0	0	Latescibacteria	0	0	0	0	0	Spirochaetes	0	0	0	0	0
		WPS-2	0	0	0	0	0	Zixibacteria	0	0	0	0	0	Thermotogae	0	0	0	0	0
		Values represent the average relative abundance. Asterisks (*) indicate significantly higher values compared with
		another treatment on the same harvesting date according to a nonparametric Mann-Whitney test (P = 0.05).
		Predominant phyla (> 10% of high-quality sequences) and sub-dominant phyla (> 1% of high-quality sequences)
		are in green and gray, respectively. Yellow indicates 0% relative abundance.
		Phyla that did not reside in any compartment across all samples are in red at the bottom of the table.
		WAP, weeks after planting.
