# Supplementary material for: Replacement of water yam (Dioscorea alata L.) indigenous root endophytes and rhizosphere bacterial communities via inoculation with a synthetic bacterial community of dominant nitrogen-fixing bacteria
Source: Front Microbiol. 2023 Feb 6;14:1060239. doi: 10.3389/fmicb.2023.1060239 (PMC9939703; doi:10.3389/fmicb.2023.1060239)
Supplement: Supplementary file 8 [file Table_5.xlsx]

## Sheet: S4 Class
	Supplementary Table 5 Relative abundance (percent of total good-quality sequences) of dominant phyla at the class level in the root, rhizosphere, and bulk soil samples as affected by inoculation with the synthetic bacterial community.
	Phylum	Class	Root (%)					Rhizosphere (%)					Bulk soil (%)
			Cont -8 WAP	Cont -16 WAP	Inoc-16 WAP	Cont -20 WAP	Inoc-20 WAP	Cont -8 WAP	Cont -16 WAP	Inoc-16 WAP	Cont -20 WAP	Inoc-20 WAP	Cont -8 WAP	Cont -16 WAP	Inoc-16 WAP	Cont -20 WAP	Inoc-20 WAP
	Proteobacteria	Alphaproteobacteria	12.3013	5.68552	2.86693	17.3441	7.04348	20.6502	66.67*	25.6681	50.4013	47.6456	8.19471	13.8105	18.0463	8.21794	5.03028
		Deltaproteobacteria	0.0335683	0.127634	0.0318369	0.281527	0.363939	1.71505	0.148661	0.11214	0.140746	0.561333	2.41923	0.331143	0	0	0
		Gammaproteobacteria	15.4505	4.49545	9.75156	18.8526	19.0033	18.2439	8.85466	46.59*	23.1489	27.8971	36.4138	22.9254	33.8826	65.6806	42.876
		unassigned	0	0.00365846	0	0	0	0	0	0	0	0.000306907	0.000379848	0.00271182	0	0.00469783	0
	Actinobacteria	Acidimicrobiia	0.0503525	0.0166917	0.0131681	0.0238514	0.00477868	0.371528	0.134046	0.0801306	0.0971064	0.27875	0.0343762	0.580282	0	0.0776066	0
		Actinobacteria	44.1765	86.6258	82.9083	52.0057	67.7558	27.9633	13.3087	10.2773	16.5528	12.5976	20.284	39.82*	23.2532	13.8041	13.1056
		Coriobacteriia	0	0	0	0	0	0	0	0	0	0	0	0	0	0	0
		MB-A2-108	0	0	0	0.0212134	0	0.634979	0.00294081	0.166126	0.0201234	0	0	0	0	0	0
		Nitriliruptoria	0	0	0	0	0	0	0.000735202	0	0	0	0	0	0	0	0
		Rubrobacteria	0	0	0	0	0	0.0814792	0	0	0	0.0283889	0	0	0	0	0
		Thermoleophilia	0.316397	0.13*	0.0187684	0.279649	0.0292481	1.25198	0.364336	0.537584	0.103436	0.451501	1.54068	1.7209	0.608205	0.162802	0.0879547
		unassigned	0	0	0	0	0.00466272	0.0862351	0	0	0	0	0	0	0	0	0
	Firmicutes	Bacilli	6.27685	1.33808	1.68504	2.64303	1.42427	19.4488	6.24167	10.4137	6.73249	5.80913	21.7691	15.4929	16.7764	8.94622	35.1126
		Clostridia	0.2218	0.091458	0.0082552	0.0251037	0.00300442	0.682478	0.0911651	0.449864	0.0536623	0.0796424	0.761025	0.698744	0.321972	0.748166	2.15538
		Erysipelotrichia	0	0	0	0	0	0	0	0.015084	0	0	0	0	0	0	0
		Negativicutes	0.190114	0	0	0.0154279	0	0	0.00931256	0.0268554	0	0	0	0.0283234	0	0	0.150479
	Values represent the average relative abundance. Asterisks (*) indicate significantly higher values compared with
	another treatment on the same harvesting date according to a nonparametric Mann-Whitney test (P = 0.05).
	Yellow highlights represent abundance of a predominant classes compared to other classes.
	Numbers in red indicate a large change in relative abundance between the control and inoculation treatments.
	WAP, weeks after planting.
