# Supplementary material for: Replacement of water yam (Dioscorea alata L.) indigenous root endophytes and rhizosphere bacterial communities via inoculation with a synthetic bacterial community of dominant nitrogen-fixing bacteria
Source: Front Microbiol. 2023 Feb 6;14:1060239. doi: 10.3389/fmicb.2023.1060239 (PMC9939703; doi:10.3389/fmicb.2023.1060239)
Supplement: Supplementary file 9 [file Table_6.xlsx]

## Sheet: S5 Top35 R
	Supplementary Table 6 The 35 most abundant (percent of total good-quality sequences) dominant bacteria in the roots of the water yam (Dioscorea alata L.) cv. A-19 plants at 8 weeks after planting (WAP) (pre-inoculation), 16 WAP, and 20 WAP as affected by inoculation with the synthetic bacterial community.
	Rank	Related taxonomy	Cont-8 WAP (%)	Related taxonomy	Cont-16 WAP (%)	Related taxonomy	Inoc-16 WAP (%)	Related Taxonomy	Cont-20 WAP (%)	Related taxonomy	Inoc-20 WAP (%)
	1	Streptomyces	18.2025	Streptomyces	49.3411	Streptomyces	61.61*	Streptomyces	21.7217	Streptomyces	40.9051
	2	Bacteria	12.3445	Nocardia	10.1321	Nocardia	8.60674	Allorhizobium-Neorhizobium-Pararhizobium-Rhizobium	15.3731	Amycolatopsis	17.8894
	3	Allorhizobium-Neorhizobium-Pararhizobium-Rhizobium	8.24607	Amycolatopsis	7.7494	Amycolatopsis	5.58607	Amycolatopsis	11.1923	Burkholderia-Caballeronia-Paraburkholderia	5.73119
	4	Burkholderia-Caballeronia-Paraburkholderia	6.18298	Glycomyces	4.12898	Burkholderia-Caballeronia-Paraburkholderia	3.64336	Burkholderia-Caballeronia-Paraburkholderia	9.20335	Burkholderiaceae	3.90689
	5	Cutibacterium	6.03181	Sphaerisporangium	3.4656	Allorhizobium-Neorhizobium-Pararhizobium-Rhizobium	2.04007	Cutibacterium	9.17498	Enterobacter	3.25*
	6	Nocardia	5.03626	Lechevalieria	3.21968	Bacteria	1.58655	Chryseobacterium	6.16509	Enterobacteriaceae	3.18*
	7	Unassigned	4.87811	Allokutzneria	2.54263	Stenotrophomonas	1.46051	Burkholderiaceae	4.41646	Allorhizobium-Neorhizobium-Pararhizobium-Rhizobium	3.15443
	8	Staphylococcus	3.09749	Burkholderia-Caballeronia-Paraburkholderia	2.44037	Cutibacterium	1.45433	Nocardia	3.17531	Lechevalieria	2.57161
	9	Corynebacterium 1	2.72836	Allorhizobium-Neorhizobium-Pararhizobium-Rhizobium	2.25298	Lechevalieria	1.40692	Cupriavidus	2.09945	Nocardia	1.68494
	10	Lawsonella	2.55173	Actinoallomurus	1.25*	Enterobacteriaceae	1.07266	Lawsonella	1.88902	Glycomyces	1.56806
	11	Arthrobacter	2.33165	Bacteria	0.886871	Enterobacter	1.03544	Staphylococcus	1.54737	uncultured Roseiflexaceae	1.3542
	12	Sphingomonas	2.27139	Staphylococcus	0.72263	Staphylococcus	0.876109	Allokutzneria	0.734347	Caulobacter	1.21714
	13	Pseudomonas	2.24998	Sphingomonas	0.716524	Bacillus	0.62394	Achromobacter	0.667737	uncultured bacterium	0.958892
	14	Dermacoccus	1.80984	Devosia	0.705418	Lawsonella	0.60*	Lechevalieria	0.629967	Bacillus	0.820731
	15	Blastococcus	1.33128	Arthrobacter	0.562958	Kibdelosporangium	0.55514	Sphingomonas	0.498715	Achromobacter	0.696252
	16	Lysobacter	1.2756	Bosea	0.494164	Allokutzneria	0.553333	Actinomadura	0.476954	Actinoplanes	0.683296
	17	Lechevalieria	1.27296	Cutibacterium	0.439793	Unassigned	0.496956	Bacillus	0.451056	Bacteria	0.599825
	18	Xanthomonadaceae	1.04671	Bacillus	0.425525	Xanthomonadaceae	0.436397	Pseudomonas	0.433069	Sphingomonas	0.465905
	19	Burkholderiaceae	0.881576	Rhodopseudomonas	0.414091	Burkholderiaceae	0.365386	Glycomyces	0.424801	Allokutzneria	0.431886
	20	Bacillus	0.859052	Xanthomonadaceae	0.413803	Pseudomonas	0.34318	Bacteria	0.349561	Chryseobacterium	0.352995
	21	Anaerobacillus	0.850184	Micromonosporaceae	0.412112	Sphingomonas	0.336576	Massilia	0.299856	Acidibacter	0.313201
	22	Ramlibacter	0.775284	Nonomuraea	0.389207	Saccharimonadaceae	0.321981	Dermacoccus	0.236585	Paenibacillus	0.306441
	23	Chryseobacterium	0.772721	Burkholderiaceae	0.369769	Lysobacter	0.301489	Chitinophaga	0.225262	Phenylobacterium	0.305878
	24	Enterobacteriaceae	0.772071	Lysobacter	0.36315	Leifsonia	0.30*	Actinoallomurus	0.196339	Dongia	0.300481
	25	Massilia	0.70101	Actinophytocola	0.327552	Arthrobacter	0.287056	Lysobacter	0.188901	Micromonosporaceae	0.285331
	26	Atopostipes	0.57542	Unassigned	0.316751	Glycomyces	0.271998	Xanthomonadaceae	0.180222	Cupriavidus	0.283908
	27	Bacillaceae	0.570661	Cupriavidus	0.269811	Dermacoccus	0.247974	Corynebacterium 1	0.174507	uncultured Moraxellaceae	0.278275
	28	Nocardioides	0.564793	Terrabacter	0.265755	Actinophytocola	0.230598	Ramlibacter	0.172991	Bosea	0.240915
	29	Paracoccus	0.503525	Corynebacterium 1	0.264669	Ramlibacter	0.22*	uncultured Gaiellales	0.160065	Ralstonia	0.234404
	30	Leifsonia	0.502513	Homoserinibacter	0.218364	Ralstonia	0.205201	Actinophytocola	0.153816	Actinomadura	0.232837
	31	Saccharimonadales	0.446678	Bradyrhizobium	0.2038	Terrabacter	0.175069	Kribbella	0.137287	Cutibacterium	0.231259
	32	Flavisolibacter	0.428066	Phytohabitans	0.185814	Nocardioides	0.152271	Rhodanobacteraceae	0.133433	Saccharimonadaceae	0.229716
	33	uncultured Saccharimonadaceae	0.409455	Actinomadura	0.178928	Nonomuraea	0.146694	Saccharopolyspora	0.13297	Burkholderiaceae (AAP99)	0.210678
	34	Escherichia-Shigella	0.352467	Kribbella	0.18*	Piscinibacter	0.138142	Devosia	0.131856	Pseudonocardiaceae	0.204482
	35	Micrococcaceae	0.335683	Pseudomonas	0.175428	Cupriavidus	0.134442	Unassigned	0.131284	Staphylococcus	0.193967
	Values represent the average relative abundances. Asterisks (*) indicate a significantly higher value compared with
	another treatment on the same harvesting date according to a nonparametric Mann-Whitney test (P = 0.05).
	Yellow highlights indicate bacteria related to an introduced bacterial genus.
	Predominant (> 10% of high-quality sequences) and sub-dominant taxa (> 1% of high-quality sequences) are shown in green and gray, respectively.
