# Supplementary material for: Replacement of water yam (Dioscorea alata L.) indigenous root endophytes and rhizosphere bacterial communities via inoculation with a synthetic bacterial community of dominant nitrogen-fixing bacteria
Source: Front Microbiol. 2023 Feb 6;14:1060239. doi: 10.3389/fmicb.2023.1060239 (PMC9939703; doi:10.3389/fmicb.2023.1060239)
Supplement: Supplementary file 10 [file Table_7.xlsx]

## Sheet: S6 Top35 Rh
	Supplementary Table 7 The 35 most abundant (percent of total good-quality sequences) dominant bacteria in the rhizosphere of the water yam (Dioscorea alata L.) cv. A-19 plants at 8 weeks after planting (WAP) (pre-inoculation), 16 WAP, and 20 WAP as affected by inoculation with the synthetic bacterial community.
	Rank	Related taxonomy	Cont-8 WAP (%)	Related taxonomy	Cont-16 WAP (%)	Related taxonomy	Inoc-16 WAP (%)	Related taxonomy	Cont-20 WAP (%)	Related taxonomy	Inoc-20 WAP (%)
	1	Staphylococcus	16.0548	Sphingomonas	57.89*	Xanthomonadaceae	28.70*	Sphingomonas	39.0872	Sphingomonas	29.1053
	2	Cutibacterium	10.0325	Xanthomonadaceae	3.04501	Sphingomonas	17.777	Xanthomonadaceae	15.205	Xanthomonadaceae	17.8791
	3	Sphingomonas	6.38486	Corynebacterium 1	2.37533	Lysobacter	8.63982	Cutibacterium	6.63326	Allorhizobium-Neorhizobium-Pararhizobium-Rhizobium	3.46481
	4	Allorhizobium-Neorhizobium-Pararhizobium-Rhizobium	3.42455	Anoxybacillus	2.29285	Streptococcus	4.12767	Allorhizobium-Neorhizobium-Pararhizobium-Rhizobium	3.66838	Lysobacter	3.09286
	5	Burkholderiaceae	3.08412	Qipengyuania	2.11*	Neisseria	2.94615	Lysobacter	3.63909	Bacillus	3.06862
	6	Pseudomonas	2.78719	Nocardia	1.81858	Bacillus	2.87178	Bacillus	3.49391	Staphylococcus	2.18935
	7	Dermacoccus	2.3715	Terrabacter	1.76*	Allorhizobium-Neorhizobium-Pararhizobium-Rhizobium	2.77897	Staphylococcus	2.44706	Streptomyces	2.15251
	8	Arthrobacter	2.2824	Allorhizobium-Neorhizobium-Pararhizobium-Rhizobium	1.58046	Corynebacterium 1	2.21532	Lawsonella	2.43761	Cutibacterium	2.10293
	9	Lawsonella	2.12304	Ramlibacter	1.50058	Staphylococcus	1.57701	Sphingomonadaceae	1.24619	Sphingomonadaceae	1.85594
	10	Streptomyces	2.01046	Staphylococcus	1.45213	Cutibacterium	1.17532	Streptomyces	1.21198	Labrys	1.75814
	11	Anaerobacillus	1.8728	Sphingomonadaceae	1.38087	Ramlibacter	0.987862	Ramlibacter	1.16086	Bradyrhizobium	1.28548
	12	Ramlibacter	1.52186	Streptomyces	1.21998	Capnocytophaga	0.883235	Bradyrhizobium	1.13526	Terrabacter	1.0973
	13	Paracoccus	1.43008	Arthrobacter	1.16158	uncultured Saccharimonadales	0.791528	Nocardia	0.95*	Qipengyuania	1.07115
	14	Burkholderia-Caballeronia-Paraburkholderia	1.33848	Cutibacterium	1.12042	Streptomyces	0.750896	Arthrobacter	0.842539	Bosea	0.982799
	15	Sphingomonadaceae	1.16906	Novosphingobium	1.10678	Gemella	0.730902	Pseudomonas	0.751696	Pseudolabrys	0.969074
	16	Escherichia-Shigella	1.15917	Lysobacter	1.1056	Actinomyces	0.70753	Pseudolabrys	0.670875	Lawsonella	0.954569
	17	Nocardioides	0.975868	Bacillus	1.08264	Sphingomonadaceae	0.697106	uncultured Saccharimonadales	0.662708	Burkholderiaceae	0.837345
	18	Bradyrhizobium	0.900366	uncultured Saccharimonadales	0.809997	Nocardia	0.674612	Labrys	0.635531	Burkholderia-Caballeronia-Paraburkholderia	0.771294
	19	Massilia	0.897722	Massilia	0.695534	Rothia	0.63219	Bosea	0.59208	Nocardioides	0.706245
	20	Corynebacterium 1	0.877246	Pseudomonas	0.568248	Arthrobacter	0.626571	Terrabacter	0.580143	Ramlibacter	0.684619
	21	Amycolatopsis	0.817982	Nocardioides	0.562853	Enterobacteriaceae	0.588308	Sphingopyxis	0.535307	Asticcacaulis	0.669274
	22	Kocuria	0.702507	Cloacibacterium	0.528658	Pseudolabrys	0.57*	Burkholderia-Caballeronia-Paraburkholderia	0.525623	Arthrobacter	0.646868
	23	Enterobacteriaceae	0.645685	uncultured Thermomicrobia	0.408101	Abiotrophia	0.566431	Dermacoccus	0.454923	Novosphingobium	0.643435
	24	uncultured Vermiphilaceae	0.641431	Burkholderia-Caballeronia-Paraburkholderia	0.382564	Pseudomonas	0.548259	Burkholderiaceae	0.445326	Corynebacterium 1	0.594901
	25	Xanthomonadaceae	0.620875	Labrys	0.37304	Labrys	0.478652	Bacillaceae	0.404989	Devosia	0.561501
	26	Rothia	0.609457	Chryseobacterium	0.357351	Lawsonella	0.472795	Gemmatimonas	0.375776	uncultured Saccharimonadales	0.545824
	27	Chujaibacter	0.608332	Micrococcaceae	0.346325	Burkholderiaceae	0.441155	Nocardioides	0.34017	Gemmatimonas	0.488807
	28	Actinobacteria	0.556647	Thermicanus	0.337213	Enterobacter	0.431138	Corynebacterium 1	0.332364	uncultured Sphingomonadaceae	0.487277
	29	Nitrosomonadaceae (MND1)	0.555807	Gemmatimonas	0.312773	Escherichia-Shigella	0.42105	Altererythrobacter	0.330848	Mesorhizobium	0.486718
	30	Xanthobacteraceae	0.543968	Bosea	0.307124	Chryseobacterium	0.417287	Allokutzneria	0.309655	Altererythrobacter	0.481078
	31	Devosia	0.542878	Dermacoccus	0.303336	Prevotella	0.392234	Leifsonia	0.29442	Pseudomonas	0.453288
	32	Chryseobacterium	0.514615	Bradyrhizobium	0.301322	Mesorhizobium	0.385784	Amycolatopsis	0.284546	Xanthobacteraceae	0.44*
	33	Serratia	0.512259	Nitrospira	0.295551	Bergeyella	0.38425	Enterobacteriaceae	0.234859	Enterobacteriaceae	0.406083
	34	Bacillus	0.508566	Allokutzneria	0.292224	Lautropia	0.343168	Chryseobacterium	0.230761	Leifsonia	0.403051
	35	Flavobacterium	0.469223	Mycobacterium	0.288769	Qipengyuania	0.337497	Microvirga	0.228244	Sphingopyxis	0.355362
	Values represent the average relative abundance. Asterisks (*) indicate a significantly higher value compared with
	another treatment on the same harvesting date according to a nonparametric Mann-Whitney test (P = 0.05).
	Yellow highlights indicate bacteria related to an introduced bacterial genus.
	Predominant (> 10% of high-quality sequences) and sub-dominant taxa (> 1% of high-quality sequences) are shown in green and gray, respectively.
