# Supplementary material for: Replacement of water yam (Dioscorea alata L.) indigenous root endophytes and rhizosphere bacterial communities via inoculation with a synthetic bacterial community of dominant nitrogen-fixing bacteria
Source: Front Microbiol. 2023 Feb 6;14:1060239. doi: 10.3389/fmicb.2023.1060239 (PMC9939703; doi:10.3389/fmicb.2023.1060239)
Supplement: Supplementary file 11 [file Table_8.xlsx]

## Sheet: S7 Top35 BK
	Supplementary Table 8 The 35 most abundant (percent of total good-quality sequences) dominant bacteria in the bulk soil samples at 8 weeks after planning (WAP) (pre-inolculation), 16 WAP, and 20 WAP as affected by inoculation with the synthetic bacterial community.
	Rank	Related taxonomy	Cont-8 WAP (%)	Related taxonomy	Cont-16 WAP (%)	Related taxonomy	Inoc-16 WAP (%)	Related taxonomy	Cont-20 WAP (%)	Related taxonomy	Inoc-20 WAP (%)
	1	Staphylococcus	15.057	Cutibacterium	14.87*	Sphingomonas	11.85*	Lysobacter	38.6662	Bacillus	23.5079
	2	Ramlibacter	9.77703	Staphylococcus	9.59214	Pseudomonas	8.7182	Xanthomonadaceae	17.4461	Lysobacter	22.938
	3	Pseudomonas	7.24124	Sphingomonas	6.27424	Cutibacterium	8.11132	Cutibacterium	6.69114	Xanthomonadaceae	11.3487
	4	Cutibacterium	6.72017	Corynebacterium 1	6.27354	Lysobacter	7.63869	Staphylococcus	5.77108	Staphylococcus	9.9834
	5	Lysobacter	3.78896	Lawsonella	4.751	Staphylococcus	6.8136	Corynebacterium 1	3.40546	Cutibacterium	6.16376
	6	Anaerobacillus	3.33254	Lysobacter	4.41185	Corynebacterium 1	6.02191	Sphingomonas	3.35308	Pseudomonas	2.87805
	7	Corynebacterium 1	2.98436	Pseudomonas	3.49928	Xanthomonadaceae	5.08462	Pseudomonas	2.47723	Corynebacterium 1	2.42543
	8	Sphingomonas	2.26656	Escherichia-Shigella	2.67752	Bacillus	3.30882	Escherichia-Shigella	2.29679	Sphingomonas	1.62409
	9	Burkholderiaceae	2.09669	Streptomyces	2.47559	Anaerobacillus	2.84809	Massilia	1.83991	Escherichia-Shigella	1.27358
	10	Saccharopolyspora	1.86421	Xanthomonadaceae	2.26323	Enterobacteriaceae	2.83889	Anaerobacillus	1.40416	Brevundimonas	1.02543
	11	Lawsonella	1.82778	Bacillaceae	1.90087	Massilia	2.65263	Brevundimonas	1.08717	Lawsonella	0.93595
	12	Kingella	1.66468	Serratia	1.88223	Gemmatimonas	2.41955	Paracoccus	0.982867	Serratia	0.935467
	13	Streptococcus	1.64873	Kytococcus	1.58099	Kocuria	2.18284	Bacillaceae	0.919656	Lactobacillus	0.820035
	14	Burkholderia-Caballeronia-Paraburkholderia	1.64126	uncultured Gaiellales	1.43164	Streptococcus	1.85945	Streptomyces	0.904731	Peptoniphilus	0.813772
	15	Nitrospira	1.63581	Anaerobacillus	1.3883	Streptomyces	1.85564	Enterobacteriaceae	0.869062	Finegoldia	0.738533
	16	Xanthomonadaceae	1.52657	Corynebacteriaceae	1.37836	Thermoanaerobaculaceae (Subgroup 10)	1.80322	Holophagae (Subgroup 7)	0.792707	Massilia	0.683954
	17	Rhodocyclaceae	1.50819	Bacillus	1.28741	Lawsonella	1.75642	Lawsonella	0.78194	Anaerobacillus	0.677494
	18	Enterobacteriaceae	1.46041	Burkholderia-Caballeronia-Paraburkholderia	1.2662	Brevundimonas	1.68836	uncultured Sphingomonadaceae	0.718617	Dermacoccus	0.651717
	19	Altererythrobacter	1.354	Enterobacteriaceae	1.24116	Escherichia-Shigella	1.60866	Finegoldia	0.653884	Nocardioides	0.623809
	20	Bacillaceae	1.2825	Allorhizobium-Neorhizobium-Pararhizobium-Rhizobium	1.09995	Curvibacter	1.44037	Sphingomonadaceae	0.56*	Ramlibacter	0.582277
	21	Pantoea	1.18711	Chryseobacterium	0.996743	Nakamurella	1.11539	Streptococcus	0.553252	Anaerococcus	0.480032
	22	Arthrobacter	0.941832	Thermobifida	0.967189	Bacillaceae	1.10485	Ramlibacter	0.518711	Terrabacter	0.455058
	23	Gaiella	0.936621	Brachybacterium	0.9653	Chryseobacterium	0.999835	Burkholderiaceae	0.514194	Delftia	0.416487
	24	Phaselicystis	0.933053	Dermacoccus	0.820401	Dermacoccus	0.923543	Schlesneria	0.416177	Streptomyces	0.384584
	25	uncultured Bacteriovorax	0.900267	Paracoccus	0.819299	Lactobacillus	0.841574	Quadrisphaera	0.36474	Enterobacteriaceae	0.368712
	26	Deinococcus	0.877757	Kocuria	0.803461	Rhodomicrobium	0.777619	Dermacoccus	0.362699	Allorhizobium-Neorhizobium-Pararhizobium-Rhizobium	0.366905
	27	Arenimonas	0.814131	Burkholderiaceae	0.797158	Prevotella 2	0.771066	Actinomadura	0.356831	uncultured Microbacteriaceae	0.358274
	28	Nocardioides	0.804673	Bordetella	0.776698	Allorhizobium-Neorhizobium-Pararhizobium-Rhizobium	0.660301	Allorhizobium-Neorhizobium-Pararhizobium-Rhizobium	0.338933	Burkholderiaceae	0.323608
	29	Azohydromonas	0.772182	Methylobacterium	0.726148	Ramlibacter	0.630825	Reyranella	0.285055	Porphyromonas	0.286084
	30	Pyrinomonadaceae (RB41)	0.761784	Cloacibacterium	0.722247	Methyloversatilis	0.625162	Corynebacteriaceae	0.200606	Hydrogenophaga	0.254457
	31	Allorhizobium-Neorhizobium-Pararhizobium-Rhizobium	0.74869	Massilia	0.704815	Paracoccus	0.619024	Bradyrhizobium	0.200168	Novosphingobium	0.242772
	32	uncultured Babeliale	0.74414	Bosea	0.68891	uncultured Gaiellales	0.583652	Pirellula	0.199465	Saccharopolyspora	0.204269
	33	uncultured bacterium	0.732408	Nocardia	0.678398	uncultured Xanthobacteraceae	0.572048	Chryseobacterium	0.189848	Paracoccus	0.197117
	34	Microbacterium	0.721003	Rothia	0.66845	uncultured Acidobacteria	0.570862	Gammaproteobacteria	0.170952	Rhizobiales	0.196836
	35	uncultured bacterium	0.674778	Nitrosomonadaceae (Ellin6067)	0.664358	Serratia	0.564806	Carnobacterium	0.162133	Deinococcus	0.187453
	Values represent the average relative abundance. Asterisks (*) indicate a significantly higher value compared with
	another treatment on the same harvesting date according to a nonparametric Mann-Whitney test (P = 0.05).
	Yellow highlights indicate bacteria related to an introduced bacterial genus.
	Predominant (> 10% of high-quality sequences) and sub-dominant taxa (> 1% of high-quality sequences) are shown in green and gray, respectively.
